# Supplementary material for: The Effect of Cyclosporin A on Aspergillus niger and the Possible Mechanisms Involved
Source: Foods. 2023 Jan 28;12(3):567. doi: 10.3390/foods12030567 (PMC9913951; doi:10.3390/foods12030567)
Supplement: Supplementary file 1 [file foods-12-00567-s001.zip]

Archive with 1 entries (1 files):
- foods-2103602-supplementary.pdf
